# Supplementary material for: Deconvoluting Wavelengths Leading to Fluorescent Light Induced Inflammation and Cellular Stress in Zebrafish (Danio rerio)
Source: Sci Rep. 2020 Feb 24;10:3321. doi: 10.1038/s41598-020-59502-5 (PMC7039929; doi:10.1038/s41598-020-59502-5)
Supplement: Supplementary file 2 — Supplementary Table 1. [file 41598_2020_59502_MOESM2_ESM.xlsx]

## Sheet: Sheet1
Table S1: A custom NanoString panel was used for all RNA-Seq verification. Panel selected genes and housekeepers are listed along with oligo sequences.
Transcript ID	Gene Name	Probe Sequence
ENSDART00000147657	ENSDARG00000058232	GATGACTCTCTCAAATCCATTCACAGGTCTCCCTCTCCGTACTCGAAAAACATCCTTAGCGATACAGGAATCAAGATGGGTATTCCACAACCGCTACCGA
ENSDART00000113655	ENSDARG00000077979	TGTCAAGGAGAACAACCATCAGCTGGTGTATATAATCTTGGCAGTGTGGACGTGGAGCATGTTACAGTTTCCTTTGCACCTCGCAGTTGTGACGTCCCGC
ENSDART00000156525	ENSDARG00000079290	GCCCGGGCCTCATAGACGAACTACAAGTTTATTAAAGAGTTCTAGTCCAGAGCACACCAAATTCACCATTCAGAATCTGAAAGAGAGCTACCAAACTGGC
ENSDART00000137847	ENSDARG00000094799	ATTGTCACTCATGTGTTTCCCAGCGGGACCCATATTGCGGCTGGTGTGTGTTGGAGGGCCGCTGCACCAGGAAAAAAGATTGTCGAAAAGGAGATGGAGA
ENSDART00000158559	ENSDARG00000098338	TCAAAAAAAGACTTCCGAGAAAACCGAGAGTGGGACCTCCAAGAAGTTATTTAAGACTCCTGACTGAGTGATGCACGGATATTTACTAAATCTTCAGCGC
ENSDART00000157567	ENSDARG00000099890	TTCAGCCACTTAGGAAGCCTGAAATGGCATAAAAGGATTCACACTGTAGAGAAACCACTCTAATGACACTGATGTAGCAAAACATTGTAATGTGTGGTGT
ENSDART00000126110	ace2	TTAGGCCGATCCATGTCTTGGACTCGTGCTTTGGAAGAAGTTGCAGGAACCACAAAGATGGACTCACAGCCACTGCTACATTACTTCAGTACTCTCATGG
ENSDART00000133327	ACTN2	GATCTTCCAGAGTTATGGCATCCGTGGAGATCTTACAAATCCCTACAGCACTATTACTGCAGAAGAAATTGCCATCAAATGGGACAAGGTGAAGAAGCTG
ENSDART00000027234	adkb	TGCAAAGGAGCAGGGCTTTGAGACTGAAGACATCGCTGAAATCGCGCATCGAGTTCAGAATCTGCCCAAAGTCAACAAGAACCGTCAGAGGATTGTGGTG
ENSDART00000030938	ADRA1A	CCCATCTATTGTGACAGAGCGACGTGCATTGCTTGCGCTCATAGCTTTATGGGTACTGTCCATCACTATTTCCATCGGACCTCTATTCGGCTGGAAGGAA
ENSDART00000010918	AGT	ACAGACAGATTGCGCTTATTTTGTTGACGGACACACAGTTTTACGCACGCTTCAGGCCATCAGTGCACATGTTGACGAGTCCCGAAAAGAGCTCAGGACC
ENSDART00000143855	APOA4 (4 of 4)	AATTAAAGCACACCAACACAGACTAAAAGTGAAGACCATGAAGGTTCTTGTGGTGCTCACACTTGCTGTGGTTACAGGCTGCCAGGCCAATATATTCTAT
ENSDART00000090675	arhgap35a	CGATAGCAGTTCATTAGAGCGCAGACGAAAACTGTCTGCTCTTGGAGTTAAACCTCGGCTCTATCGTGATCGCTCCAAACGACTTGGAAAATTTAGCAGC
ENSDART00000150325	b2m	TCGTGTGTCTTTGGACATTTTACGTCATCTACTGAGTCCAAATTAAGGCCTGTTCACACCAAGAACTTTAGCTATGACAATATTGATTAAGCCAGGGCTT
ENSDART00000077172	bcas3	GATGGCGAAGGACTGATTGCACATTTTCCGGCACACGATAAGCCTATATCCTGCATGGCGTTTAATCCGAGTGGTATGTTACTGGTGACCGCTGACACCC
ENSDART00000142741	C1QBP	ACACCGACGGTGATAAAGCCTTCGCAGAGTTTCTGACTGAAGAAATCAAAGAAGAAAAGAAGATCCAGAAGAGCAAAAGTCTTCCTAAAATGTCTGGCGG
ENSDART00000154079	C1QTNF4 (2 of 2)	GCTATTTCCCTGGTGCTTATTACTTTGCGTTCACTGTTGGGAAACACCCTCGTCGGGCGGTTTCGGTGAAGCTCATGACAGGCAGAGGCGAGGTTCGGGC
ENSDART00000143793	C3	GAGAAACCTTAGTAAATCTCCACAAAACCCTATTGGACAAGTACTCTGGCCTGGCGAGGGAATGCTGTGTAGATGGATTGAAGGCTTTAGATGTTTTGGA
ENSDART00000140270	C4B	TGCAGTTCCATTACTTTCATCATCCAAAGTGGAAAATCTGATCCAAGCACCTAAAGGCTGTGGAGAACAGACTATGATCTTTATGTCTCCCACTGCCTTG
ENSDART00000100784	C4BPB	CTGGCTAGCAAAGATTTCCGTGACTCGCAGCACTGGAAAAAATTCAAAATGCATGGGGTCATTTGTCACCTCGAGCTTTATCTTAACAGCAGCTCACTGC
ENSDART00000146593	c6	GGAGAGATCAATGATGGGACTAAATGTGTTTGCATGACTAAAGAAAGATGCAGAGGTTACAGAGAAGACTTGTGCGTTTATGACGCTGGCAAGGAAACTG
ENSDART00000132741	C7	GGGTTTGTTTTGGACCCAAAAGACATCTATACAGTGGGCAAGAAGATTGAATACACCTGCACAGACGGATACGATCGCATTGGCAATCCATTCGCTGAAT
ENSDART00000133313	CFH	GGGTTTAGTCAACCCTTGAACAAGAAAGAAGTCCTTTACTCCTGCAACGAGGGTTACAAACCATTGACTGGGGAATGGTGGAGCTCAGTCACGTGCAGCA
ENSDART00000103630	CREB5	CAGCGCCCCGGGCTGTTCTCAGAGATTCCCAACAGAGGATCATCTAATGATTCATCGACACAAGCACGAGATGACCCTCAAATTCCCCTCCATCAAAAAT
ENSDART00000125347	cry2b	AGCAGCTGTCAAGATACCGCGGACTCAGTCTGCTTGCCACTGTTCCATCCAACCACATAGAAGACGCAGCAGCAAATGTAAACCGTGGAGCAATGGCGCC
ENSDART00000057747	cwf19l2	AGATCTCGTGATGACCTGTCCAGCAAGTTTCTCAAACCCTCAGAAGATGATGAAGTGAGCCGAGGGGCGGGGTTTAAGAAAGGCTCTTCGTCCAATCAGA
ENSDART00000148265	CYBA	GCCGTATGTGCTCTCTCAGATTGGCAACAATGACAACAGATCCTACCTGAACCCCATCAGGAGCAATGACACGAACCCGACCATAGTGATGTTTACGACA
ENSDART00000137519	cyc1	CTTTCTGTCCTCCCTCGACCATGCCAGCGTTCGTCGTGGATATCAGGTATATAAACAGGTCTGCTCGGCCTGTCACAGTATGGAGTATTTGGCTTTCCGT
ENSDART00000102703	cygb2	AAAACATGCCCGACGTGTCATGAACGCCATTAACACAGTTGTGGAGAACCTACATGACCCAGAGAAAGTATCATCTGTGCTGGTACTGGTGGGAAAAGCA
ENSDART00000145420	ddx5	GTATGGGAAAGCTTCTCGTATAAAGTCCACCTGCATCTATGGAGGTGCTCCCAAAGGACCACAGATCAGGGATCTGGAAAGGGGTGTTGAGATTTGTATT
ENSDART00000139176	eif2s3	AACTATTGGTCATGTAGCCCATGGAAAATCAACAGTGGTGAAAGCCATCTCTGGAGTTCACACTGTCAGATTCAAAAACGAGCTGGAGAGGAACATTACA
ENSDART00000122774	ERCC6L2	CACAGACAATCCTCCAGGAGGGAAAACACTACATCAGGATTTAAAAAAGGCCAATCAAGAGATGAAGGATACACTGGAACACTGGACTCATTATTAGGTG
ENSDART00000149125	FGFR2	GACGAATCCCATCGAGACGGATTATCCTCCAGATTATGTGGAGATCGCCATCTACTGTATAGGTGTGTTTCTGATCGCCTGTATGGTGGTGATCGTGGTG
ENSDART00000144185	FN1	CACAGGATATTATATTACTTATGAAGAATCAGGTGGCTCACCTCGTGAGCTTTTTCCACGCAATAATGTTGGCCAGAACTATGCCACTATAGCCGGTCTA
ENSDART00000025332	gad1a	GAACACAGTCACTACTCTATAAAGAAGGCCAGTGCAGTGTTGGGTTTCGGCACAGAGAATCTGATCCTGCTGAGAACGGATGAAAGAGGTCGAGTTATTC
ENSDART00000136311	gata2a	AGGACAAGACCTCTCCGTTTGGCAGCGCCAGCGCCCTGGCAAGCCACATGCCACACATGGGCCACCTGCCACCGTTCAGCCATTCCGGACACATGCTGCC
ENSDART00000079694	gnai2b	CCATCATTAAAGCCATGAGCAACCTGAAGATCGACTACGGGGAAAGTGCACGTGTGGATGATGCGCGGCAACTGTTTGCGCTGTCTGCGGCTGCGGAGGA
ENSDART00000122357	gtf2f1	GGTGATAAAGTCAGTTGTTCCACATGGACTCAGGCTCGTATGGAGCGGGACATGAGTAATAGACGTATATATGGTGAGGAGGAGACACAAGAGGGGGCAG
ENSDART00000111240	HLA-DMB	CAGTTCAACAGCTCTGTGGGGAAGTTTGTGGGGTACACTGAACAGGGACTGATATTTGCAGAGAACTTCAACAAAGACCAGGCCTACTTGCATCAATTGA
ENSDART00000048448	HLA-DOA	TGCAGATCCTCTCAGCTTTCCTGGATTTTATGAGGCTGGTGTTGCTCAAATGGAGGTCTGCAAACAAAATTTAGCCACAGACATTAGGGCATACAACTCC
ENSDART00000030890	HMOX1	CCTCGGAGATCTGTCTGGAGGACAAGTTCTGGGCAAGATCACACAGAAATCACTGGGGCTGACTGGAAACAAGGGCATTTTATTCTTCTCGTTTCCTGGA
ENSDART00000140609	hnrnpk	CAGATCCAGAACGCTCAGTACCTGTTACAGAACAGCGCTCTTCACCTCTTGGGACGCCAGAACTAAGCAGTCCACGTTTCTCAGGATCTCCATCCAGCTG
ENSDART00000142029	hsf2	ACGACCAATAGCGCCCTGCAATTGAACAAACCCTCATGTTTAAGTTTAGAGGATCCAATGAAGCTCATGGACTCAATTCTCAGTGAAAATGGAGCCATTT
ENSDART00000056453	igfbp1b	GCTCATCCAGCAGGGTCCGTGTCACACTGAGCTTCTCGCGTCTCTGGACGTCATCACAGAGTCTCAGCAGGCGTTGGGAGAGAAGTTCACCAGTTTCTAC
ENSDART00000015991	IL1B	TTCTTCAGGAAGGAGACCGGCAGCTCCATAAACACCTTCGAGTCCGTCAAATGTCCCGGTTGGTTTATCAGCACCGCGTATGAAGATTCGCAGATGGTGG
ENSDART00000049396	IL4R	CTATAGGATCAAAGGAGAAATTGAAACAAATTCCACAAAGGTGGCAAACACTGTTGGATTCTGTGATATCGTGGGCAGTCTTCTCCAGCCAAAAACTGAA
ENSDART00000044218	ILF3	CCCTGATGAAGCTAAATCAACTGCGTCCTGGGACTGTTTACAAATTGGCATCACAGACTGGGCCTGAACATGAGCCTCAGTTCTCAATGACTGTAGAGGT
ENSDART00000035094	ITIH4	GACCAAGTGTACAAACTGTGCAGAAAATGGGCTGAACGGAGATTTGATAATAACATATGATGTCAACAGAGGAAATCCTAAAGGAGAAGTACAGATATCG
ENSDART00000149934	KL	TTTGGATCACTATCGACAATCCTTTTGTCGTGGCCTGGCATGGATATGGAACTGGGGTTGTGGCTCCGGGTATTAAGAATGACTCTGATTTGCCTTTCAG
ENSDART00000142312	lypla2	AGGACACTCCCATTCTTCAGTGTCACGGTGAGATGGATCCCATGATCCCGGTGCAGTTTGGGGCCATGACAGCAGAGAAGCTCAAGACCATTGTGTCTCC
ENSDART00000027304	MAPK12	TTACTTGGAAGGACACTTTTTAAAGGCAATGACCACCTAGACCAGCTGAGAGAGATCATGAAAATCACAGGAACTCCAGCTCCGGATTTCATCACCAAGC
ENSDART00000084667	mst1ra	GCACTTGTTGAGGTTCGACTGTCCATGCATTCAAATCGCACCACAGCAGAGAATTACGACAGATCACCTGATGGCGACTACAGAAGGGGTCTGTCAGTTT
ENSDART00000152551	MYH7B	GAAATCAAGCAGATTGATGGTGACAGAGTCGAAGTTGAAACGAAGGATGGAAAGTGCTTAACTGTCAAGGAAGATGACATTCAACAGATGAACCCGCCAA
ENSDART00000156658	ncam1a	ACCATCAAAGACGTCAATAAGCTTGATGAGGGAGATTACAAGTGCATCGCTAGAAACAAGGCTGGAGAGAGGAGTGAAGAAGTCACGCTCAATGTGTTTG
ENSDART00000099138	NCF2	TGTGTGGAACAGCGCGAAGGATGGCCGTCTTACCTTGTGGTGTTCAGTGACAGAGGGTAAAAGTGCATCCCATGCAAAGGTTGTGGCTCTTTACTCTTAT
ENSDART00000109144	ptprnb	CATTGTCACCAATCAGAGTGTGGTTGGTCCAGCTGTCACTTTCCGGGTGCTCCCGAACAGCCAGAATTTAACAGCAAGTGAGATTTCCGAAAAGACTGAT
ENSDART00000123588	qkia	GGTGAAGGAGAGACCGAGGCCGAGTCCCGACTATCTGATGCAGCTACTGAACGAAAAGAAGCTCATGACGAGTTTACCGAACCTGTGCGGCATCTTCACA
ENSDART00000050671	RAP1A	TTTTATGACCTGGTTAGACAGATAAACAGAAAGACACCGGTGGAGAAGAAGAGAGCAAAAAAGAAGTCAAACTGTGTCCTGCTGTAACACCACTGCATCA
ENSDART00000142328	rapgef3	GGGTGGACAAGCAGGATTTTATACGCATTCTTAAGGACGTCGAGGCAAACACCGTCCGTCTGGAGGAGCATGGTAAAGTCGTTCTGGTTCTTGAGAAGAG
ENSDART00000099477	rorab	CACTGTCTTTTTTGACAGCAAATATGCAGGACCGGAGGTCTTCAAAGCATTGGGCTGTGATGATCTTATCAGCTCTGTGTTCGAGTTTGCTAAGAGCCTG
ENSDART00000151901	RPS6KA1	TGTTTTTGGTACGGAAGGTAACCCCTCCTGACAATAACCAGCTTTACGCCATGAAGGTCCTGAGGAAGGCCACACTCAAAGTGAGGGATCGAGTGAGGAC
ENSDART00000061426	RRAS	CAGTCGTACTTTGTGTCTGACTACGACCCAACCATTGAAGACTCTTACACTAAAATCTGCACCGTGGACGGGAAGGAGACACGATTAGACATCCTCGACA
ENSDART00000133081	SELP	CAAATAGCAGTTTGGCCTGTGCTGATCCACTGGGAAAATCCTCCTTCCGTTCTTCTTGCAATGTTACCTGTGATGAGGGATACAAACTAAGAGGAAGAGC
ENSDART00000153030	skap1	ACTTCCCGATGATGAAAATTCTGACAACGCTGAAGATTGCAGTGAGAGAACTGGGTCCTCCGATTATGCCAATTATTACCAAGGCTTGTGGGATTGTGAA
ENSDART00000031426	skilb	GCAGACTGATACTCAGGATGAAAAGAATCAGGATGCACACGACACCGACACAAAGACCCTCACCTTCACAGGCCAAGAGAAAAGTGTCCAGTCAGATGAC
ENSDART00000136198	SOCS1	CCACCAACACACTTTCACCCTTTCCGGGACCAGCAGGAATGCAATCTTATCAAACAGGCTGTGGTTTACTTGACTCACAGTGGATTTTACTGGGGCCCTT
ENSDART00000140267	SPN	CAAGCATGAAGGATTTGAGAGAGATCTAGCCGCTTTAGGAGACAAGGTGAATTCTCTTGGTGAGACTGCAGAGCGTCTGATTCAATCTCATCCTGAGGCT
ENSDART00000141792	STAT3	GAGATGGCAATTAAGCGAATGTTTACTGTGCAAGGCATAAAAAGAGAGGTGGTGATGAAAGAAATCTCTAATGTACTGACGTTAGCAGAGCAGATCCAGT
ENSDART00000127207	TF	GCAGAGAAAAAAAAAGAATGCTGTTATGCTGTGGCTGCAGTAAAGGCTGGCTCTGGCTTCAATATCAATGAGCTTAAAGGAAAGAGTTCCTGTCACAGCT
ENSDART00000016386	tg	TCTGTTGGTGTGTTGATGAAGAGGGTCAATACATCGCTGACTCTCTGACGTCTCGTTCCTCACTACCTCAGATGTGCCAAACTTTATGCCAGAGGCTCCA
ENSDART00000025847	TNFA	AAGTGTGCTGAGACTCACATTGAGAGATCGCATTTCACAAGGCAATTTCACTTCCAAGGCTGCCATCCATTTAACAGGTGGATACAACTCTGAATCAAAG
ENSDART00000142186	TNFAIP3	GCAAAGAGGAGCAGGAGATGTTGAAGGAAGCTGTGCATGCCGTCCTGGAGGAGGAGAAGCAGGACATTCGCTGGGAGGGCTTTCAGGAAAAGCAGAGACC
