# Supplementary material for: Deconvoluting Wavelengths Leading to Fluorescent Light Induced Inflammation and Cellular Stress in Zebrafish (Danio rerio)
Source: Sci Rep. 2020 Feb 24;10:3321. doi: 10.1038/s41598-020-59502-5 (PMC7039929; doi:10.1038/s41598-020-59502-5)
Supplement: Supplementary file 3 — Supplementary Table 2. [file 41598_2020_59502_MOESM3_ESM.xlsx]

## Sheet: Sheet0
Table S2: IPA predicted upstream regulators in response to FL and each waveband exposure in zebrafish skin.
Upstream Regulators	FL	300	350	400	450	500	550
MEF2C	-4.139
MYOD1	-3.868
MYOCD	-3.517
TBX5	-3.373
GATA4	-3.344
RB1	-3.336
APOE	-2.955
CASZ1	-2.804
HAND2	-2.756
SRF	-2.58	2					2.213
DMD	-2.451
ADIPOQ	-2.401
GLI2	-2.39
Growth hormone	-2.358
IGF1R	-2.333
SMARCA4	-2.324
ACKR2	-2.236						-2.449
WNT11	-2.219
ACOX1	-2.157
KMT2D	-2.121
ARNT2	-2.111
SIM1	-2.111
PTGER4	-2						-2
Gm15807/Hmgn5	-2
COL6A1	-2
SKI	-2
TNFRSF12A	-2
MYF6	-2
IL10RA	-2
MEF2A	-2
CXCL12	-2
TGFB1	2			2	2
MAVS	2						2.425
IRF8	2
MAP2K1/2	2
Ap1	2
Pkc(s)	2
PRKCD	2
CYP2E1	2
THBS4	2
EDN1	2
STAU1	2
CYR61	2
NEDD9	2
SHC1	2
BHLHE40	2
DNMT3B	2
ELK1	2
PELP1	2
CHUK	2.003
RELA	2.021
FGF2	2.03
TGM2	2.034
Ifn gamma	2.046		2	2
IFN Beta	2.073			2
VEGFA	2.104
TET2	2.121
ERK1/2	2.126
IRF5	2.177						2.177
INSR	2.191	2.234	3.12	2.084		2.791
CD40LG	2.191
IFNA1/IFNA13	2.196				2
SP1	2.208
TNFSF12	2.243				2
Ifn	2.245				2
LDL	2.359			-2.157
TLR9	2.36
MSTN	2.368
TCR	2.375			-2.145	2
Pdgf (complex)	2.375			2	2
GSK3B	2.38			2	2
IKBKB	2.383
EZH2	2.402
TICAM1	2.412						1.997
DDX58	2.425						2.213
ETS1	2.433
PAF1	2.449
S100A9	2.534
ERK	2.535
CD38	2.536		2.425
PRL	2.578		2				3.148
IFNL1	2.58
SPI1	2.588
IL13	2.647						2
IL4	2.653
HGF	2.655
Interferon alpha	2.699		2.064
SREBF1	2.747	2.084	2.95	2.549		3.216
IRF1	2.77
SYVN1	2.828
HRAS	2.968
TLR3	2.97
SMTNL1	3
F2	3.049
MYD88	3.088
IRF7	3.232						2.423
PDGF BB	3.244
APP	3.346
ANGPT2	3.347
IL5	3.586		2.126
KDM5A	3.638
IFNG	4.533			2
TNF	4.693			2	2
IL1B	4.747			2	2	-2
IFNB1		-2.76		2
INSIG1		-2.534	-2.534	-2.335		-2.967
CYP51A1		-2.449	-2.449	-2.449	-2.236	-2.449
HDL-cholesterol		-2.236	-2.449	-3	-2.449	-2.236
IL27		-2.182		2
CSF2		-2.156
ADRB		-2.121	-3	-3.162		-2.03
NPPB		-2	-2.433	-2.433
LMNB1		-2	-2	-2	-2	-2
WT1		-2		2
FOXO4		-2		2
SOX4		-2
SIRT2		2	2	2.236		2
PPARGC1B		2	2			2
TNFSF11		2	2
SOX2		2				2
KRAS		2
AR		2.176		2.142	2		2.176
PPARG		2.207				2
ATP7B		2.646	2.646	2.828	2.236	2.646
SCAP		2.975	3.293	3.138	2.236	3.138
SREBF2		3.13	3.082	2.927	2.425	2.927
POR			-2.751	-2.076
HNF1A			-2.366	-2.441	-3.519
PRDM1			-2.236	2
NR1I2			2
SMARCB1			2
IL6			2.008	2.007	2.408		-2
STAT3			2.09	2.291	2		-2.086
TP53			2.147	2
IFNA2			2.209	2	2		2.155
HNF4A				-2.688	-3.074		-2
LEP				-2.159			-2.433
CEBPB				-2.083
ABCA1				-2	-2.419
OSM				2	2
ESRRA				2	2
Stat3-Stat3				2	2
PML				2	2.449
PPARGC1A				2
STAT5B				2
SMAD7				2
TLR4				2
SP3				2
STAT1				2
Tgf beta				2
NOS2				2
MYC				2
EGR1				2
Pka				2
JAK1/2				2
GATA6				2
IFNA4				2
C3				2
H2AFB3 (includes others)				2
IL1				2.19	2
FGF10				2.219
FOXA2					2
BCR (complex)						-2
CD40						-2
BMP2						2
SMAD4						2
SIRT1							-2.309
MAPK1							-2.138
NR3C1							-2
PPARA							-2
JUN							2
IFNAR1							2
IFN type 1							2
IFN alpha/beta							2
FADD							2.186
NFATC2							2.449
DOCK8							2.449
SAMSN1							2.449
SASH1							2.449
IRF3							2.765
