# Supplementary material for: Deconvoluting Wavelengths Leading to Fluorescent Light Induced Inflammation and Cellular Stress in Zebrafish (Danio rerio)
Source: Sci Rep. 2020 Feb 24;10:3321. doi: 10.1038/s41598-020-59502-5 (PMC7039929; doi:10.1038/s41598-020-59502-5)
Supplement: Supplementary file 4 — Supplementary Table 3. [file 41598_2020_59502_MOESM4_ESM.xlsx]

## Sheet: Sheet0
Table S3: IPA predicted upstream regulators in response to FL and each waveband exposure in zebrafish brain.
Upstream Regulators	FL	300	350	400	450	500	550
ESR2	-2.631		-3.672	-2.463	-2.287
AR	-2.516	3.181			-3.205
PPARA	-2.311	-2.928			2.553	3.04	-2.468
SOX4	-2.115						-2.067
POR	-2				-2.931		-2.131
IgG	-2		-3.435	-3.236	-2.054
MYC	2	2.587	2.673			2.426
Hdac	2		2.797			2.967
PPARGC1B	2					3.413
PPARG	2	2.683	2.884	3.34	2	3.902	2
PRL	2	-3.025	-2.444	2.176	2.886
TP53	2	-2.183		2.068	3.269
CD3	2				3.542
P38 MAPK	2.005		3.057			3.638
Insulin	2.031	-2	-2.543			2.492
IL4	2.035	-2.882				2.9792
Pkc(s)	2.054	-3.044	-2.566		2.61
TGFBR2	2.074				2.442	3.121
SP1	2.074		3.036
NFE2L2	2.077					2.751	2.664
PPARD	2.1	2.414	2.553			3.638
CD38	2.103					4.18
MEF2C	2.106		4.148			3.665
PPARGC1A	2.108	4.153	3.638			3.22
SPP1	2.113	2.099		2.209	2.671
IFNG	2.136	-2.577	2.113		2.735	2.521	-2.055
RXRA	2.154			2		3.058	2.154
IGF1R	2.154			2.541
MEF2D	2.166		3.504
FOXA2	2.315		2.707			4.186	3.2
CREB1	2.411	2.939				3.673
OSM	2.412	-3.254			2.798	3.347
IL5	2.447		-2			4.597
NOS2	2.542		-3.185
PRDM1	2.551					3.967	2.172
SMAD4	2.594					3.931
GATA4	2.611	3.034	2.869
IL10	2.612	-3.031				2.967
EGFR	2.612	-3.707	-2.17		3.457
Tgf beta	2.615	-2.86		-2.432		2
ERBB2	2.619				2.054	3.309
ERK1/2	2.648	-3.712			2	3.908
TGFB1	2.652	-2.23	-2.466	-2.757		2.326
MTOR	2.861					3.92
AKT1	2.891					3.665
F2	2.912	-3.072				4.133
STAT3	3.022		-2.173			3.711
PIK3R1	3.022						2.131
STAT1	3.106	-2.913				2.9902
IL1	3.111	-2.993				3.082
IL6	3.158					3.336
TNF	3.265	-2.024	-2.53		3.654	2.417
IL1B	4.115	-2	-3.944			3.854	-2.766
CSF2		-3.939
estrogen receptor		-3.751	-2.008	-2.067	-2.633	2.967	3
HMGA1		-3.715
CEBPB		-3.692	2.314		2.239	4.538	2.156
FGF2		-3.398	-2
LEP		-3.256				-2.486	-2.959
Ins1		-3.243				4.258
JUN		-3.233				2.967
VEGFA		-3.225	-2.327
CEBPA		-2.965				4.566
PTH		-2.964
MAPK8		-2.939
CD40LG		-2.905
GATA3		-2.818	-2.885
IL15		-2.695	-3.023			4.588
INS		-2.681		-2.986
IGF1		-2.588				4.004
ESR1		-2.587	2.202				-2.211
EGF		-2.383	-2.554
KRAS		2.618	3.217
HGF		2.924				3.947
RHO		2.967	2.553	2.494
HNF4A		3.949				4.517	2.51
KDM5A			-4.453			-3.789
SMTNL1			-4.099			-3.789
MAP3K8			-3.435
SNAI1			-3.168
TSC2			-3.086			2.967
FOXO1			-2.795			2.967
Growth hormone			-2.754			3.931
FOXO3			-2.723
TCR			-2.684
IKBKB			-2.629
Pka			-2.544
HRAS			-2.52
KDM5B			-2.52
NRG1			-2.513
PSEN1			-2.505
SREBF1			-2.497		3.508	3.657	3.742
MKL1			-2.453
PTCH1			-2.453
BDNF			-2.258			4.416
EPAS1			2.167			4.181
GTF2IRD1			2.316	3.636
GLI1			2.62
CASZ1			2.62
HIF1A			2.724			4.931	2.03
CNTF			2.748
ETS1			2.823
TBX5			2.953
MYOCD			3.285
DMD			3.463			3.877
Gm15807/Hmgn5			3.553
COL6A1			3.553
SMARCA4			3.912	3.33		5.115
RB1			4.897	3.301	3.501	3.879	2.953
MYOD1			5.075			4.734
TET1				-2.96
SRF				-2.462
NR3C1				-2		3.926
Nr1h				2.427
CTNNB1				2.532			2.069
PGR				2.689
TCF7L2				3.058
GUCY2F				3.36
ICMT				3.36
THRB				3.546			3
OTX2				3.775
CRX				4.258
INSR					2.183	3.708	2.205
LIF					2.291	4.153	2.12
EGR2					2.56
SCAP					3.524	4.167	3.236
SREBF2					3.526	3.713	2.698
MAP4K4						-3.535
SIRT1						-2.644
HOXA10						-2	2.091
UCP1						2.967	-2.342
IRS1						3.224
ESRRA						3.399	2.131
MTORC1						3.819
T3-TR-RXR						3.947
ARNT						3.967
HNF1A						5.115	3.538
PLA2G10							-2.414
TRH							-2.409
NKX2-3							-2.342
MFSD2A							-2
ATF4							2
INHBA							2.951
SHH							2.969
HIPK2							3
