# Supplementary material for: Deconvoluting Wavelengths Leading to Fluorescent Light Induced Inflammation and Cellular Stress in Zebrafish (Danio rerio)
Source: Sci Rep. 2020 Feb 24;10:3321. doi: 10.1038/s41598-020-59502-5 (PMC7039929; doi:10.1038/s41598-020-59502-5)
Supplement: Supplementary file 5 — Supplementary Table 4. [file 41598_2020_59502_MOESM5_ESM.xlsx]

## Sheet: Sheet0
Table S4: IPA predicted upstream regulators in response to FL and each waveband exposure in zebrafish liver.
Upstream Regulators	FL	300 nm	350 nm	400 nm	450 nm	500 nm	550 nm
RELA	-2.155	2.105					-2.887
NFKB1	-2.10235	-2.372					2.845
CEBPA	-2
IFNGR	2	-2.941					2.845
Jnk dimer	2		2.177			2.853
NFkB (complex)	2					2.605	2.5648
IFNA1/IFNA13	2						2.145
STAT3	2						2.338
RHOA	2.0154					2.5
TNF	2.01568	-2.8156	-2			2.105	3.273
RAS	2.1025					2.095
SRF	2.11235		3			2.53
IFNG	2.144						2.265
STAT6	2.156	-2.067	-2.982				2.446
CREB1	2.236
JAK1	2.257					-2.2	2.6
PI3K (complex)	2.257					2.522
LEP	2.262
Il8r	2.342	-2				3
PKC(s)	2.357					2.069
Akt	2.428					2.981
IL1B	2.64861	-2.816			-2	2	2.449
TNFa	2.65649	2.746				2.684	2.475
IFNB1	2.768			-2.447			2.649
STAT4	2.8515						2.425
MMP9	3.286	2.858				2
XBP1		-2.078				-2.97
Bvht		2	2.728				2.63
RARA		2		2
TNFb		2.183				2	3.128
TNFRSF11A		2.183					2.236
TBX5		2.2	2.742				2.53
MYOCD		2.213	2.77				3.217
PPARA		2.262	2.617	2.525
HNF1A		2.401				2.377	2.065
MEF2C		2.952	3.241				3.533
IFN alpha/beta		3.063					3.207
RICTOR			-3.189
KDM5A			-2.449				-2.646
DNMT3B			-2.333				-2.53
DNMT3A			-2.333
Raf			-2.219	2.943	-2.832	2.512	2.898
FOXO1			-2.17
HIPK2			2
PPARGC1A			2.04
GATA6			2.19
KMT2D			2.219				2
APLN			2.236
GATA1			2.393
STAT5B			2.526
HAND2			2.552				2.752
GATA4			2.772				3.078
SRF			2.907				2.5
MYCN			4.101
Ins1					2
IFN alpha receptor				2.324		2.6
ERN1						-2.236
ATF6						-2
TNFSF10						2	2.271
PPARG						2
IFNAR2						2
IFNE						2.065
HNF4A						2.184	2.032
HEY2							-2.199
ATP7B							-2
IFNA2							2.058
SMARCA4							2.079
NR1H4							2.149
TNFRSF17							2.183
EPAS1							2.425
HIF1A							2.924
